# Supplementary material for: Interferon Epsilon-Mediated Antiviral Activity Against Human Metapneumovirus and Respiratory Syncytial Virus
Source: Vaccines (Basel). 2024 Oct 21;12(10):1198. doi: 10.3390/vaccines12101198 (PMC11511582; doi:10.3390/vaccines12101198)
Supplement: Supplementary file 1 [file vaccines-12-01198-s001.zip]

Archive with 1 entries (1 files):
- vaccines-3239280-supplementary.pdf
